# Supplementary material for: Having a Same Type IIS Enzyme’s Restriction Site on Guide RNA Sequence Does Not Affect Golden Gate (GG) Cloning and Subsequent CRISPR/Cas Mutagenesis
Source: Int J Mol Sci. 2022 Apr 28;23(9):4889. doi: 10.3390/ijms23094889 (PMC9101711; doi:10.3390/ijms23094889)
Supplement: Supplementary file 1 [file ijms-23-04889-s001.zip]

Archive with 1 entries (1 files):
- ijms-1672378-supplementary.pdf
